# Supplementary material for: A novel druggable interprotomer pocket in the capsid of rhino- and enteroviruses
Source: PLoS Biol. 2019 Jun 11;17(6):e3000281. doi: 10.1371/journal.pbio.3000281 (PMC6559632; doi:10.1371/journal.pbio.3000281)
Supplement: S1 raw data — (XLSX) [file pbio.3000281.s013.xlsx]

## Sheet: Fig 1
	Comound 17 conc µM	% inhibition of virus induced CPE
Fig 1B		CVB1			CVB2			CVB3			CVB4			CVB5			CVB6			CVA9
	178	112.052	111.132	118.918	0	0	0	105.712	96.0032	100.748	93.3148	98.874	95.1872	113.261	121.605	123.643	80.1209	80.8995	81.7696	72.517	48.5467	67.676
	59	92.7443	84.0475	83.5106	0	0	0	94.5715	95.2009	94.9711	93.2458	80.8807	86.6225	82.7449	70.7617	72.1871	84.8899	79.1232	75.7788	9.86395	0	5.36673
	20	96.9354	84.18	88.5006	0	0	0	98.257	95.1382	95.259	67.2863	65.9242	67.6906	24.0418	20.7913	21.4646	87.7002	89.9266	85.0871	0	0	-1.49725
	7	112.209	87.1949	86.4854	0	0	0	94.9495	94.5365	89.6225	18.2113	14.165	15.2132	6.86755	6.10749	5.99003	37.6982	31.5544	28.8768	0	0	0
	2	15.1518	14.9862	13.1397	0	0	0	96.346	86.6766	88.4184	-7.26557	1.71015	1.75388	2.46887	1.74115	3.05364	2.30747	3.24425	3.39503	0	0	0
	0.7	-0.55218	-0.20431	-6.31589	0	0	0	24.2637	38.8776	24.1039	-7.71374	0.693423	1.32633	0.754676	0.107811	-3.19149	-2.08443	-2.0236	-3.92303	0	0.364873	0
	0.2	-0.55218	-0.20431	-4.83995	0	0	0	2.90674	2.58655	3.16331	-1.42209	4.13155	-3.19149	0.754676	0.107811	-4.09239	-1.97494	-0.13788	-2.81876	0	0	0
	0.1	-0.55218	-0.20431	-1.30114	0	0	0	0.880248	0.367716	0.628663	-10.3166	2.51282	-4.09239	0.754676	0.107811	-1.30114	-1.39097	-1.58563	-4.10859	0	0	0
	Comound 17 conc µM	% of untreated control
Fig 1C		Viral RNA			TCID50/ml
	0.07	118.81	119.564	121.343	111.75	92.1003	105.305
	0.2	84.8486	77.3494	83.0317	82.1003	169.804	111.75
	0.6	24.5202	31.5618	26.1139	62.5116	36.3017	42.8419
	1.9	4.2936	2.33704	2.5317	0.536968	0.053697	0.295332
	5.6	1.09587	0.519953	0.95003	0.169804	0.169804	0.169804
	16.7	0.471483	0.105646	0.36179	0.00302	0.001698	0.002359
	50	0.113382	0.041524	0.06531	0.00302	0.000955	0.001987
	Time of drug addition	% viral RNA of untreated control
Fig 1D		Compound 17 (10 µM)			Pleconaril (10 µM)			Favipiravir (300 µM)
	-2	6.61419	7.75137	8.00371	4.29969	0.697384	1.6	3.93594	4.16322	3.6574
	0	8.81283	7.47256	8.50239	1.43923	1.48811	2.78	5.801	7.06328	4.7019
	2	75.3057	87.6817	73.8457	70.0237	75.6181	75.3057	11.3304	11.3954	12.1576
	4	87.9	85.9	91.4	95.4193	89.6579	87.9	37.5333	38.6508	40.4005
	6	100.5	112.7	90.8	102.498	99.742	100.5	58.9216	54.6807	59.0061
	Temp	Log 10 TCID50/ml
Fig 1E		CVB3 Nancy (Control)			+ Compound 15 (20 µM)		+ Compound 17 (20 µM)
	37	5.31448	5.67	5.64782	5.31448	5.64782	5.78115	5.67572	5.39782
	40	5.64782	5.42	5.01145	5.64782	5.14782	5.14782	5.42572	5.31448
	43	5.14782	5.89782	5.14782	4.98115	4.98115	5.64782	5.39782	5.89782
	46	3.87859	4.15305	4.00536	3.64782	3.98115	5.31448	5.14782	5.89782
	49	2.87859	2.39	2.98	2.31448	2.64782	4.42572	5.27282	4.92572
Fig 1F	X	Err. Bar	mean	SD
	0	0	3.81	0.056569
	0.605	0.007071	0	0
	0.1665	0.012021	0.9083	0.062791
	0.0495	0.000707	2.465	0.021213
	0.4235	0.009192	0.009192	0.004243

## Sheet: S4 Fig
	S4 Fig B	Temp	Log 10 TCID50/ml
			D133G			+ Compound 17 (20 µM)
		37	5.37319	5.42572	5.10236	5.92572	5.42572	5.61381
		40	5.64803	5.31448	5.42572	5.86004	5.42572	5.31448
		43	4.92572	4.42572	4.145	5.92572	5.42572	5.15
		46	2.42572	2.17572	2.65	4.42572	5.17572	3.98
		49	0	0	0	2.17572	1.92572	2.65
		52	0	0		0	0	0
	S4 Fig C	hours post-infection	Log 10 TCID50/ml
			WT			D133G
		0	4.64782	5.10236	5.31448	4.64782	5.10236	5.38006
		8	3.10236	4.10236	4.4	3.64782	3.31448	3.98
		24	6.64782	7.10236	6.31448	5.64782	6.31448	6.10236

## Sheet: S5 Fig
	GEE conc	% inhibition of virus induced CPE
		Compound 17 (5 µM)			TP0219 (50 µM)
	0	105.19	99.1143	95.9079	106.377	92.8964	90.1388
	0.6	101.772	115.447	119.524	102.9	94.0833	97.4598
	1.3	97.8034	115.819	114.707	10.3277	32.4181	30.2538
	2.5	98.4942	111.036	118.445	4.34012	8.46767	6.36694
	5	102.498	119.911	109.494	0.425155	4.21612	2.57604
	10	104.393	108.68	107.933	7.20992	3.75554	4.70757

## Sheet: S6 Fig
		S6 Fig B	Comound 17 conc µM	log 10 genome copies/ml
			150	5.09572	5.13016	5.03025
			75	5.02346	4.97201	4.83057
			25	4.87143	4.84789	4.79845
			VC (no compound)	5.09358	4.98416	4.9745
		S6 Fig C	Comound 17 conc µM	%inhibition of virus induced CPE
			177	80.9204	89.0164	93.0921
			88.5	81.5269	96.6113	97.0161
			44.25	83.365	70.3191	89.1593
			22.125	87.289	88.1329	90.418
			11.0625	80.9204	91.5348	94.1672
			5.53125	65.6514	69.2511	68.5244
			2.76562	21.1893	28.5074	27.1038
			1.38281	6.50053	2.58439	2.72236

## Sheet: S8 Fig
			compound 29 conc	%inhibition of virus induced CPE
	S8 Fig A			CVB1		CVB2		CVB3		CVB4		CVB5		CVB6		CVA9
			418.4	67	82	65	66	77	83	83	77	70	86	70	85	90	79
			139.5	75	96	81	86	78	85	102	88	95	97	80	87	34	31
			46.5	72	96	83	86	89	96	83	88	81	86	85	98	0	0
			15.5	37	77	56	55	94	97	25	45	66	57	99	99	0	0
			5.2	4	24	7	7	97	98	4	15	20	20	80	93	0	0
			1.7	5	4	3	0	87	93	0	1	4	3	46	44	0	0
			0.6	3	0	0	0	73	54	2	0	0	0	20	16	0	0
			0.2	1	0	1	0	21	25	0	0	0	0	5	3	1	0
			compound 48 conc	%inhibition of virus induced CPE
	S8 Fig B			CVB1		CVB2		CVB3		CVB4		CVB5		CVB6		CVA9
			144.3													98.6078	85.2041
			48.1001	92	95	103	106	106	123	109	111	78	110	106	105	97.1972	88.721
			16.0333	-1	-2	49	56	100	97	69	90	-2	2	38	76	5.54679	21.2502
			5.34445	-2	-3	4	-1	17	23	12	25	-2	-2	0	-1	0.105797	8.70744
			1.78148	0	-1	3	-2	1	2	1	1	-2	-2	-1	-4	2.09075	4.35711
			0.593828	-1	-2	3	1	1	-1	1	-1	-2	-1	-1	-1	1.40559	-1.02998
			0.197943	-1	-2	3	1	0	1	0	0	-2	0	-1	-1	-0.35769	-2.49365
